# Supplementary material for: Poly-4-Hydroxybutyrate as a Novel Biomaterial in Personalized Breast Surgery: A Systematic Review and Meta-Analysis
Source: J Pers Med. 2025 Aug 12;15(8):368. doi: 10.3390/jpm15080368 (PMC12387284; doi:10.3390/jpm15080368)
Supplement: Supplementary file 1 [file jpm-15-00368-s001.zip]

Archive with 1 entries (1 files):
- Supplemental Digital Content.pdf
